# Supplementary material for: Pattern Recognition in Neural Networks with Competing Dynamics: Coexistence of Fixed-Point and Cyclic Attractors
Source: PLoS One. 2012 Aug 10;7(8):e42348. doi: 10.1371/journal.pone.0042348 (PMC3416842; doi:10.1371/journal.pone.0042348)
Supplement: Appendix S1 — (TEX) [file pone.0042348.s001.tex]

\section{Appendix}


\subsection{Analytic solution for AM dynamics}
%%%%%%%%%%%%%%%%%%%%%%%%%

In this Appendix we present the details of the calculation to obtain the dynamical equations \eqref{eqs:AM_path_int_chidas} using the generating functional formalism. The procedure is essentially the same as the one presented in Ref.~\cite{Coolen92}, what changes is the definition of the synaptic matrix $\mathbf{W}$. The generating functional $Z[\vec{\psi}]$ is defined as:
%
\begin{equation}
\label{eq:generating_functional}
 Z[\vec{\psi}] :=  \sum_{\vec{\sigma}(0),\ldots ,\vec{\sigma}(t)}
p[\vec{\sigma}(0),\ldots ,\vec{\sigma}(t)] e^{-i \sum_{s < t} \vec{\sigma}(s)
\cdot
\vec{\psi}(s)}
\end{equation}
%
We are interested in finding the average values of the relevant observables, such as the correlation between the actual network state and one of the memorized patterns, or the correlation between two possible network states. These observables are obtained through differentiation of the generating functional~\eqref{eq:generating_functional}, as indicated in Eq.~\eqref{eqs:observables}.
The dynamics of the system can be described as a Markov chain, which implies that the probability $p[\vec{\sigma}(0),\ldots ,\vec{\sigma}(t)]$ for each trajectory is the product of the transition probabilities $\Phi\big(\vec{\sigma}'\big|\vec{\sigma}\big)$ given in Eq.~\eqref{eq:evolucion_estocastica} . This means that  $p[\vec{\sigma}(0),\ldots ,\vec{\sigma}(t)] = \prod_{s<t} \Phi\big(\vec{\sigma}(s+1)\big| \vec{\sigma}(s)\big)$. For the case under consideration, the transition probabilities can be written as:
%
\begin{eqnarray}
\label{eq:transition_probabilities}
 \Phi\big(\vec{\sigma}(s+1)\big| \vec{\sigma}(s)\big) &=& \prod_i e^{\beta \sigma_i(s+1) [\sum_j
W_{ij}\sigma_j(s)+\theta_i(s)]}\nonumber\\
&\times & e^{- \ln 2 \cosh(\beta [\sum_j W_{ij}\sigma_j(s)+\theta_i(s)])}\ .
\end{eqnarray}
%
Note the existence of the coupled terms $\vec{\sigma}(s+1)\vec{\sigma}(s)$. In order to separate (uncouple) these terms, one introduces the auxiliary variables $\mathbf{h}(s) = [h_1(s), \ldots, h_N(s)]$, which are associated with the local fields detected by each neuron at a given time:
%
\begin{equation}
 \label{eq:h_i's}
1 = \int d\mathbf{h}(s) \prod_i \delta \left[ h_i(s) - \sum_j
W_{ij}\sigma_j(s)+\theta_i(s) \right]\ .
\end{equation}
%
Using the integral representation of the delta function $\delta(x)=\frac{1}{2\pi}\int_{-\infty}^{\infty}e^{ix\hat{h}}d\hat{h}$ in the above expressions introduces the conjugate fields $\mathbf{\hat{h}}(s) = [\hat{h}_1(s), \ldots, \hat{h}_N(s)]$. Denoting as
\[
\{d\mathbf{h}(s) d\mathbf{\hat{h}}(s) \} = \prod_i \prod_{s<t} dh_i(s)
d\hat{h}_i(s) / 2\pi\ ,
\]
the generating functional can be written as:
%
%\begin{widetext}
\begin{equation}
\label{eq:generating_functional0}
 Z[\vec{\psi}]  =  \sum_{\vec{\sigma}(0),\ldots, \vec{\sigma}(t)} p[\vec{\sigma}(0)]
\int \left\{d \mathbf{h} d\mathbf{\hat{h}} \right\} e^{\left( -i N^{-1} \mathbf{
\hat{h} } (s) \cdot ( \vec{\xi}^t \mathbf{S} \vec{\xi} ) \vec{\sigma}(s)
\right)} %\times\nonumber \\
 \prod_{s < t}  e^{\left( \beta \vec{\sigma} (s+1) \cdot \mathbf{h}(s)
-\sum_i \ln 2\cosh [\beta h_i(s)] + i \mathbf{\hat{h}}(s) \cdot \left[
\mathbf{h} (s)-\vec{\theta}(s) \right] - i\vec{\psi}(s)\cdot \vec{\sigma}(s)
\right)},
\end{equation}
%\end{widetext}
%
where $\mathbf{S} = [\lambda \delta_{\mu\nu} + (1-\lambda)\delta_{\mu (\nu+1\mod p)}]$. The last expression describes in general terms the dynamics of the system. In order to obtain quantitative information about the dynamical regime in which the network operates, (i.e. whether AM or SPR), it is necessary to make the assumptions corresponding to the regime we want to describe. In the AM case it is necessary to assume that only one of the patterns will be memorized, say $\vec{\xi}^1$, and that this is highly correlated with the network state $\vec{\sigma}(t)$ at each time step, whereas the correlation between the network state and all the other patterns $\vec{\xi}^\mu$, $\mu\neq1$, is nearly zero. More formally, the above means that the overlap $m_1^t$ between the pattern $\vec{\xi}^1$ and the network state $\vec{\sigma}(t)$ is of order $m_1^t\sim 1$, whereas the overlap $m_\mu^t$  between $\vec{\xi}^\mu$ and $\vec{\sigma}(t)$ is of order $m_\mu^t\sim 1/\sqrt{N}$ for all $\mu\neq1$. It is important to mention that the patterns with low correlations are inevitably present through the dynamics of the network. The sum of all these low correlations can be considered as some kind of ``noise'' in the system, which is always present and time-independent. In the thermodynamic limit $N\to \infty$, it can be assumed that the mean-field behavior of the system can be obtained through a self-average over the different samples of non-condensed patterns (the ones with low correlations). We will denote these self-average of a quantity $f[\{\xi\}]$ as $\overline{f[\{\xi\}]}$ or as $\langle f[\{\xi\}]\rangle$.


In the expression for the generating functional, Eq.~\eqref{eq:generating_functional0}, the only term that contains correlations between the patterns and the network state is $\mathbf{\hat{h} } (s) \cdot (\vec{\xi}^t \mathbf{S} \vec{\xi} ) \vec{\sigma}(s)$. In what follows, we explicitly separate the term with the highly correlated pattern $\vec{\xi}^1$ from the the terms containing the low correlated patterns. For this, note that only $\vec{\xi}^1$ can be highly correlated at time $t$, whereas all the other patterns $\vec{\xi}^\mu$ with $\mu\neq1$ have low correlations. Therefore, the self-average of the generating functional will be taken over the patterns for which $\mu\neq1$. This separation leads to:
%
\begin{eqnarray}
 & & e^{-\frac{i}{N}\sum_{s = 0}^{t-1} \mathbf{ \hat{h} } (s) \cdot (\vec{\xi}^t
\mathbf{S} \vec{\xi} ) \vec{\sigma}(s)} = \nonumber\\
 & & e^{-\frac{i}{N}\sum_{s = 0}^{t-1}
\sum_i \sum_j   \hat{h}_i(s)(\lambda \xi_i^1 \xi_j^1 + (1-\lambda)\xi_i^{2}
\xi_j^1)\sigma_j(s)} \times \nonumber\\
& & e^{-\frac{i}{N} \sum_{s = 0}^{t-1}\sum_i \sum_j \sum_{\mu\neq 1}
\hat{h}_i(s)(\lambda \xi_i^\mu \xi_j^\mu + (1-\lambda)\xi_i^{\mu+1}
\xi_j^\mu)\sigma_j(s)} \ ,\nonumber \\
\end{eqnarray}
%
The first term on the right hand side of the above equation contains the highly correlated pattern $\vec{\xi}^1$, whereas the second term contains the patterns with low correlations. In order to proceed with the calculation, we introduce the auxiliary variables $x_\mu$, $y_\mu$ and $\omega_\mu$ defined through
%
\begin{equation*}
1 = \int dx_\mu (s)\prod_{s = 0}^{t-1} \prod_{\mu\not= s}
\delta\left(x_\mu(s)
-\dfrac{1}{\sqrt{N}}\sum_i \xi_i^{\mu+1}\hat{h}_i(s) \right)\ ,
\end{equation*}
%
\begin{equation*}
1 = \int dy_\mu (s)\prod_{s = 0}^{t-1} \prod_{\mu\not= s}
\delta\left(y_\mu(s)
-\dfrac{1}{\sqrt{N}}\sum_i \xi_i^{\mu}\sigma_i(s) \right)\ ,
\end{equation*}
%
\begin{equation*}
1 = \int d\omega_\mu (s)\prod_{s = 0}^{t-1} \prod_{\mu = 1}^p
\delta\left(\omega_\mu(s) -\dfrac{1}{\sqrt{N}}\sum_i \xi_i^{\mu}\hat{h}_i(s)
\right)\ ,
\end{equation*}
%
where once again, when the delta functions in these expression are written in their integral representation, the corresponding conjugate fields $\hat{x}_\mu$, $\hat{y}_\mu$ and $\hat{\omega}_\mu$ appear in the calculation. With these definitions, the average of the generating functional can be written as:
%
%\begin{widetext}
\begin{eqnarray}
\label{eq:f1}
 \langle Z[\vec{\psi}]\rangle &=& \sum_{\vec{\sigma}(0),\ldots, \vec{\sigma}(t)}
p[\vec{\sigma}(0)]\int \left\{d\mathbf{h}d\mathbf{\hat{h}}
\right\}
  e^{ -\frac{i\lambda}{N} \sum_{s < t}[\mathbf{\hat{h}}(s)\cdot
\vec{\xi}^{1}] [\vec{\xi}^1 \cdot \vec{\sigma}(s)]-\frac{i(1-\lambda)}{N}
\sum_{s < t}[\mathbf{\hat{h}}(s)\cdot \vec{\xi}^{2}] [\vec{\xi}^1 \cdot
\vec{\sigma}(s)]} \times\nonumber     \\
 & & \prod_{s < t}  e^{\left( \beta \vec{\sigma} (s+1) \cdot \mathbf{h}(s)
 -\sum_i \ln 2\cosh [\beta h_i(s)] + i \mathbf{\hat{h}}(s) \cdot \left[
\mathbf{h} (s)-\vec{\theta}(s) \right] - i\vec{\psi}(s)\cdot \vec{\sigma}(s)
\right)}
 \int \dfrac{dx_\mu d\hat{x}_\mu}{(2\pi)^{t(p-1)}}\dfrac{dy_\mu
d\hat{y}_\mu}{(2\pi)^{2t(p-1)}}\dfrac{d\omega_\mu
d\hat{\omega}_\mu}{(2\pi)^{t(p-1)}} \times\nonumber\\
 & & e^{i\sum_{s < t}\left[ \sum_{\mu\neq 1} (\hat{x}_\mu(s) x_\mu(s) + 2
\hat{y}_\mu(s) y_\mu(s)) + \hat{\omega}_\mu(s) \omega_\mu(s) - (1-\lambda)
x_\mu(s) y_\mu(s) - \lambda y_\mu(s) \omega_\mu(s) \right]}\times \nonumber \\
 & & \left\langle e^{\frac{i}{\sqrt{N}}\sum_{s < t}\left[
\sum_{\mu\neq 1} (\hat{x}_\mu(s) \sum_i \xi_i^{\mu+1} \hat{h}_i(s) +2
\hat{y}_\mu(s) \sum_i\xi_i^{\mu}\sigma_i(s) + \hat{\omega}_\mu(s)\sum_i
\xi_i^\mu\hat{h}_i(s) )\right] }  \right\rangle
\end{eqnarray}
%\end{widetext}
%
Note that the average in the last expression is taken over the last term only, which contains the uncorrelated patterns:
%
\begin{equation}
 \approx  e^{\frac{i}{\sqrt{N}}\sum_{s < t} \sum_i \sum_{\mu\neq s}
\xi_i^{\mu+1} \left[ \hat{h}_i(s) \left(\hat{x}_{\mu-1}(s)
+\hat{\omega}_\mu(s)\right)  +2 \hat{y}_\mu(s)\sigma_i(s) \right] }.
\end{equation}
%
We now separate the above sum in two parts, one for $\mu\leq t$ and the other for $\mu > t$ (remember that $t$ is the actual time at which the correlations are being computed). Taking into account that the $\xi_i^\mu$ are independent random variables that acquire with equal probability the values  $\pm 1$, and that $\langle f(x) \rangle = \frac{1}{2} f(x= 1)+ \frac{1}{2} f(x=-1)$, the resulting expression for the averaged term is
%
\begin{eqnarray}
 & & \approx e^{-i\mathcal{O}(\sqrt{N})} \prod_{\mu > t} \prod_i \times \nonumber\\
 &   & e^{-\frac{1}{2} \sum_{s, s' < t}
 \left[ \hat{h}_i(s) (\hat{x}_{\mu-1}(s) +\hat{\omega}_\mu(s))  +2
\hat{y}_\mu(s)\sigma_i(s) \right]} \times \nonumber\\
& & e^{ \left[ \hat{h}_i(s')
(\hat{x}_{\mu-1}(s') +\hat{\omega}_\mu(s'))  +2 \hat{y}_\mu(s')\sigma_i(s')
\right]}\ .\quad\quad
\end{eqnarray}
%
Substituting this result into Eq.~\eqref{eq:f1} we obtain:
%
%\begin{widetext}
\begin{eqnarray}
\label{eq:f2}
 \left\langle Z[\vec{\psi}]\right\rangle &\approx & \sum_{\vec{\sigma}(0),
 \ldots, \vec{\sigma}(t)}
  p[\vec{\sigma}(0)]\int \left\{d\mathbf{h}d\mathbf{\hat{h}} \right\}
  e^{ -\frac{i}{N} \sum_{s < t}[\lambda\mathbf{\hat{h}}(s)\cdot \vec{\xi}^{s}
+(1-\lambda)\mathbf{\hat{h}}(s)\cdot \vec{\xi}^{s+1}] [\vec{\xi}^s \cdot
\vec{\sigma}(s)]}\times \nonumber\\
 & & e^{\left( \beta \sum_{s < t} \vec{\sigma} (s+1) \cdot \mathbf{h}(s)
 -\sum_{s < t} \sum_i \ln 2\cosh [\beta h_i(s)] + i \sum_{s <
t}\mathbf{\hat{h}}(s) \cdot \left[ \mathbf{h} (s)-\vec{\theta}(s) \right] -
i\sum_{s < t}\vec{\psi}(s)\cdot \vec{\sigma}(s) \right) }\times \nonumber \\
 & & \int \dfrac{dx_\mu d\hat{x}_\mu}{(2\pi)^{t(p-1)}}\dfrac{dy_\mu
d\hat{y}_\mu}{(2\pi)^{2t(p-1)}}\dfrac{d\omega_\mu
d\hat{\omega}_\mu}{(2\pi)^{t(p-1)}} \times\nonumber\\
 & & e^{i\sum_{s < t}\left[ \sum_{\mu\neq t} (\hat{x}_\mu(s) x_\mu(s) + 2
\hat{y}_\mu(s) y_\mu(s)) + \hat{\omega}_\mu(s) \omega_\mu(s) - (1-\lambda)
x_\mu(s) y_\mu(s) - \lambda y_\mu(s) \omega_\mu(s) \right]}\times \nonumber \\
 & & e^{-i\mathcal{O}(\sqrt{N})}\prod_{\mu > t} e^{-\frac{1}{2N} \sum_{s, s' <
t} \sum_i (\hat{x}_{\mu-1}(s)+\hat{\omega}_\mu(s))
\hat{h}_i(s)\hat{h}_i(s')(\hat{x}_{\mu-1}(s')+\hat{\omega}_\mu(s'))}
\times\nonumber\\
 & & e^{-\frac{1}{2N} \sum_{s, s' < t} \sum_i
2\left[(\hat{x}_{\mu-1}(s)+\hat{\omega}_\mu(s))
\hat{h}_i(s)\sigma_i(s')\hat{y}_{\mu}(s')+
\hat{y}_{\mu}(s)\sigma_i(s)\hat{h}_i(s')(\hat{x}_{\mu-1}(s')+\hat{\omega}
_\mu(s')) \right]+ \sum_i 4
\hat{y}_{\mu}(s)\sigma_i(s)\sigma_i(s')\hat{y}_{\mu}(s') }\nonumber\\
\end{eqnarray}
%\end{widetext}
%

In order to isolate the relevant macroscopic variables of the model (Eqs.~\eqref{eqs:observables}) we introduce the following delta functions:
%
\begin{equation*}
1 = \int \dfrac{dm(s)d\hat{m}(s)}{(2\pi/N)^t} e^{\left( i N \left[\sum_{s < t}
\hat{m}(s)\left( m(s) -\frac{1}{N}\sum_i \xi_i^\mu \sigma_i(s) \right) \right]
\right)}\ ,
\end{equation*}
\begin{equation*}
1 = \int \dfrac{dk(s)d\hat{k}(s)}{(2\pi/N)^t} e^{\left( i N \left[\sum_{s < t}
\hat{k}(s)\left( k(s) -\frac{1}{N}\sum_i \xi_i^{s+1}\hat{h}_i(s) \right) \right]
\right)}\ ,
\end{equation*}
\begin{equation*}
1 = \int \dfrac{dl(s)d\hat{l}(s)}{(2\pi/N)^t} e^{\left( i N \left[\sum_{s < t}
\hat{l}(s)\left( l(s) -\frac{1}{N}\sum_i \xi_i^{s}\hat{h}_i(s) \right) \right]
\right)}\ ,
\end{equation*}
\begin{eqnarray*}
1 &=& \int \dfrac{dq(s, s^\prime)d\hat{q}(s, s^\prime)}{(2\pi/N)^{t^2}} \times\nonumber\\
& & e^{\left(i
N \left[\sum_{s,s^\prime < t} \hat{q}(s, s^\prime)\left( q(s, s^\prime)
-\frac{1}{N}\sum_i \sigma_i(s)\sigma_i(s^\prime) \right) \right] \right)}\ ,
\end{eqnarray*}
\begin{eqnarray*}
1 &=& \int \dfrac{dQ(s, s^\prime)d\hat{Q}(s, s^\prime)}{(2\pi/N)^{t^2}} \times\nonumber\\
& & e^{\left(
i N \left[\sum_{s,s^\prime < t} \hat{Q}(s, s^\prime)\left( Q(s, s^\prime)
-\frac{1}{N}\sum_i \hat{h}_i(s)\hat{h}_i(s^\prime) \right) \right] \right)}\ ,
\end{eqnarray*}
\begin{eqnarray*}
1 &=& \int \dfrac{dK(s, s^\prime)d\hat{K}(s, s^\prime)}{(2\pi/N)^{t^2}} \times\nonumber\\
& & e^{\left(i
N \left[\sum_{s,s^\prime < t} \hat{K}(s, s^\prime)\left( K(s, s^\prime)
-\frac{1}{N}\sum_i \sigma_i(s)\hat{h}_i(s^\prime) \right) \right] \right)}\ ,
\end{eqnarray*}
%
With this, the expression for $\left\langle Z[\vec{\psi}]\right\rangle$ becomes
%
\begin{eqnarray}
\left\langle Z[\vec{\psi}]\right\rangle & = &\int dm\ d\hat{m}\ dl\ d\hat{l}\ dk\ d\hat{k}\ dq\
d\hat{q}\ dQ\ d\hat{Q}\ dK\ d\hat{K} \nonumber\\
& & e^{N(\Psi+\Phi+\Omega)+\mathcal{O}(N^{\frac{1}{2}})}\ ,
\label{eq:avZ-1}
\end{eqnarray}
%
where
%
%\begin{widetext}
\begin{eqnarray*}
\Psi &=& i\Bigg[ \sum_{s < t} \left( \hat{m}(s) m(s) + \hat{k}(s) k(s) +
\hat{l}(s) l(s) - (1-\lambda) k(s)m(s) - \lambda l(s)m(s)\right) +\\
& & \sum_{s,s^\prime < t} \left( \hat{q}(s,s^\prime) q(s,s^\prime) +
\hat{Q}(s,s^\prime)
Q(s,s^\prime) + \hat{K}(s,s^\prime) K(s,s^\prime) \right) \Bigg] \ ,
\end{eqnarray*}
%
\begin{eqnarray*}
\Phi &=& \frac{1}{N} \sum_i \ln \Bigg[  \sum_{\{ \sigma \}} p_i[\sigma(0)] \int
\left\{ d {\bf h} d \hat{\bf h}
\right\} \exp \bigg( \sum_{s < t} \beta \sigma(s+1) h(s) - \ln 2\cosh (\beta
h(s))\bigg) \\
& & \exp\left(-i
\sigma(s)\left[ \hat{m}(s)\xi_i^s +\psi_i \right]  + i\hat{h}(s)\left[
h(s)-\theta_i(s)-\hat{k}(s)\xi_i^{s+1}-\hat{l}(s)\xi_i^s\right]  \right)
\times \\
& & \exp  \bigg( -i \sum_{s,s^\prime < t} \hat{q}(s,s^\prime) \sigma(s)
\sigma(s^\prime) + \hat{Q}(s,s^\prime) \hat{h}(s) \hat{h}(s^\prime) +
\hat{K}(s,s^\prime) \sigma(s) \hat{h}(s^\prime)\bigg) \Bigg]\ .
\end{eqnarray*}
%
and
%
\begin{eqnarray*}
\Omega &=& \frac{1}{N} \ln\Bigg\{ \int \frac{du d\bar{u} dv
d\bar{v}}{(2\pi)^{2(p-1)t}} \frac{1}{\lambda(1-\lambda)} \exp\bigg( i\sum_{\mu
> t} \sum_{s < t} \frac{u_{\mu+1}(s) v_\mu(s)}{1-\lambda} +
\frac{\bar{u}_\mu(s) \bar{v}_\mu(s)}{\lambda}\bigg) \\
& & \exp\bigg( -\frac{1}{2} \sum_{\mu > t} \sum_{s,s^\prime < t}\Big[ \left\{
u_\mu(s)+\bar{u}_\mu(s)\right\}Q(s,s^\prime) \left\{
u_\mu(s^\prime)+\bar{u}_\mu(s^\prime)\right\} \Big]\bigg)\times \\
& & \exp\bigg( -\frac{1}{2} \sum_{\mu > t} \sum_{s,s^\prime < t}\Big[ \left\{
u_\mu(s)+\bar{u}_\mu(s)\right\}K(s,s^\prime) \left\{
v_\mu(s^\prime)+\bar{v}_\mu(s^\prime)\right\} \Big]\bigg)\times \\
& & \exp\bigg( -\frac{1}{2} \sum_{\mu > t} \sum_{s,s^\prime < t}\Big[ \left\{
v_\mu(s)+\bar{v}_\mu(s)\right\}K(s^\prime,s) \left\{
u_\mu(s^\prime)+\bar{u}_\mu(s^\prime)\right\} \Big]\bigg)\times \\
& & \exp\bigg( -\frac{1}{2} \sum_{\mu > t} \sum_{s,s^\prime < t}\Big[ \left\{
v_\mu(s)+\bar{v}_\mu(s)\right\}q(s,s^\prime) \left\{
v_\mu(s^\prime)+\bar{v}_\mu(s^\prime)\right\} \Big]\bigg)
\Bigg\}
\end{eqnarray*}
%\end{widetext}
%

The macroscopic observables in Eqs.~\eqref{eqs:observables} can be obtained from the above expression through differentiation. For this, it is important to note that the value of $\left\langle Z[\vec{\psi}]\right\rangle$ given in Eq.~\eqref{eq:avZ-1} is dominated by the saddle point in the exponent. Differentiating we obtain
%
\begin{subequations}
\label{eqs:observables_derivados}
 \begin{equation}
\hat{m}(s) = (1-\lambda)k(s)-\lambda l(s) = 0
\end{equation}
\begin{equation}
\hat{l}(s) =  \lambda m(s) = \lambda\lim_{N\to \infty}\frac{1}{N} \sum_i
\langle \vec{\sigma}(s) \rangle_i\xi_i^s
\end{equation}
\begin{eqnarray}
\hat{k}(s) & = & (1-\lambda)m(s+1) \nonumber\\
& = & (1-\lambda) \lim_{N\to \infty}\frac{1}{N}
\sum_i \langle \vec{\sigma}(s) \rangle_i\xi_i^{s+1}
\end{eqnarray}
\begin{eqnarray}
l(s) & = & \frac{1}{N} \sum_i \langle \hat{h}(s) \rangle_i \xi_i^{s} = 0 \\
k(s) & = & \frac{1}{N} \sum_i \langle \hat{h}(s) \rangle_i \xi_i^{s+1} = 0
\end{eqnarray}
\begin{eqnarray}
q(s,s') &=& C(s,s') \nonumber\\
& = & \lim_{N\to \infty}\frac{1}{N} \sum_i \langle
\vec{\sigma}(s) \vec{\sigma}(s')\rangle_i\\
Q(s,s') & = & \lim_{N\to \infty} \sum_i \langle \hat{h}(s) \hat{h}(s')\rangle_i
= 0
\end{eqnarray}
\begin{eqnarray}
K(s,s') &=& iG(s,s') \nonumber\\
& = & i \lim_{N\to \infty}\frac{1}{N} \sum_i \dfrac{\partial
\langle \vec{\sigma}(s) \rangle_i}{\partial \theta_i(s')}
\end{eqnarray}
\begin{eqnarray}
\hat{q}(s,s') & = & \left. \frac{i\partial \Omega}{\partial q(s,s')}
\right|_{\hbox{\tiny saddle}}\label{eq:gauss1}\\
\hat{Q}(s,s') &=& \left. i\lim_{Q\to 0}\frac{\partial \Omega}{\partial
Q(s,s')}\right|_{\hbox{\tiny saddle}}\label{eq:gauss2}\\
\hat{K}(s,s') &=& \left. \frac{ i \partial \Omega}{\partial
K(s,s')}\right|_{\hbox{\tiny saddle}}\label{eq:gauss3}
\end{eqnarray}
\end{subequations}
%
where $f\vert_{\hbox{\tiny{saddle}}}$ means that $f$ must be evaluated at the saddle point that dominates the exponent, and the average  $\langle\cdot\rangle_i$ is defined as
%
\begin{eqnarray*}
\langle f[\{\vec{\sigma},& & h, \hat{h}\}]\rangle_i =
\frac{1}{\sum_{\vec{\sigma}(0),\ldots,
\vec{\sigma}(t)} \int \left\{d\mathbf{h}d\mathbf{\hat{h}} \right\} W_i[\{
\vec{\sigma}, h, \hat{h}\}]}\times \\
& &\sum_{\vec{\sigma}(0),\ldots, \vec{\sigma}(t)} \int
\left\{d\mathbf{h}d\mathbf{\hat{h}} \right\} W_i[\{ \vec{\sigma}, h,
\hat{h}\}]f[\{\vec{\sigma}, h, \hat{h}\}]
\end{eqnarray*}
%

The next step is the solution of the three Gaussian integrals that involve  $\Omega$ given in Eqs.~\eqref{eq:gauss1}, \eqref{eq:gauss2} and
\eqref{eq:gauss3}. Their solution gives:
%
\begin{subequations}
\label{eqs:gaussianas_resueltas}
\begin{eqnarray}
 \hat{q}(s,s') & = & 0\\
 \hat{Q}(s,s') & = & -\frac{\alpha i \left(\lambda^2 + (1-\lambda)^2\right)}{2}\times\nonumber\\
& & \sum_{n=0}^\infty \left(G^t(s,s')\right)^n C(s,s') \left(G(s,s')\right)^n\nonumber \\
\\
 \hat{K}(s,s') & = & \lambda^2 \alpha \left[ 1-G(s,s')\right]^{-1}\ .
\end{eqnarray}

\end{subequations}
%
The observables that do not vanish in Eqs.~\eqref{eqs:observables_derivados} and \eqref{eqs:gaussianas_resueltas} form a system of equations that can be solved in terms of  $m(s)$, $G(s,s')$ and $C(s,s')$. The evaluation of the thermal average over the $i^{th}$ spin can be eliminated through a simple normalization. Up to this point, all the quantities depend on the average over the $i^{th}$ spin, in particular the $W_i$. To eliminate this dependency the transformation  $\vec{\sigma}(s) \rightarrow \vec{\sigma}(s)\xi_i^s$ and $\mathbf{h}(s)\rightarrow \mathbf{h}(s)\xi_i^{s}$ is introduced. After this transformation, the problem involves only the quantity given in Eq.~\eqref{eq:normalizacion} , which is already normalized. Which gives
%
%\begin{widetext}
\begin{eqnarray}
\label{eq:normalizacion}
\langle f[\{\vec{\sigma}\}]\rangle_* & = & \sum_{\vec{\sigma}(0),\ldots,
\vec{\sigma}(t)} \int \left\{d\mathbf{h}d\mathbf{\hat{h}} \right\}
p(\vec{\sigma}(0)) f[\{\vec{\sigma}\}] e^{\sum_{s < t} [\beta\vec{\sigma}(s+1) \mathbf{h}(s) -\ln
2\cosh(\beta\mathbf{h}(s))]} \times \nonumber\\
& & e^{i\sum_{s<t} \mathbf{\hat{h}}(s)[\mathbf{h}(s)-\vec{\theta}(s) -
\mathbf{\hat{k}}(s)- \mathbf{\hat{l}}(s)] -
\frac{\alpha(\lambda^2+(1-\lambda)^2)}{2}  \sum_{s,s' < t} R(s,s')
\mathbf{\hat{h}}(s)\mathbf{\hat{h}}(s')+\alpha \lambda^2 \sum_{s,s' < t}
\mathbf{\hat{h}}(s)\hat{K}(s,s')\vec{\sigma}(s)}
\end{eqnarray}
%\end{widetext}
%
where $R(s,s') = \sum_{n\geq 0} \left[ (G^T)^n C (G)^n\right](s,s')$ and
$\mathbf{h}(s) = m(s) +\vec{\theta}(s)+ \sqrt{\alpha(\lambda^2+(1-\lambda)^2)}\phi(s)$. In this expression,  $\phi(s)$ represents the random Gaussian field with zero average and temporal correlations $\langle\phi(s)\phi(s')\rangle = R(s,s')$. The equations to be solved can now be written as:
%
\begin{eqnarray*}
 m(s) & = & \langle\vec{\sigma}(s)\rangle_* \\
C(s,s') & = & \langle\vec{\sigma}(s)\vec{\sigma}(s')\rangle_* \\
G(s,s') & = & \frac{\partial}{\partial \theta(s')}
\langle\vec{\sigma}(s)\rangle_*
\end{eqnarray*}
%
By rescaling the fields and their conjugates, and summing up over the variables $\sigma_i(s)$, we obtain:
%
%\begin{widetext}
\begin{subequations}
 \label{eqs:macroscopicas}
\begin{eqnarray}
 m(s) & = & \frac{1}{2} \int \{dvdw\} e^{iwv} e^{\frac{1}{2} wRw} \tanh\left\{ \beta \left[(1-2\lambda)m(s-1) +\theta(s-1)+
\sqrt{\alpha(\lambda^2+(1-\lambda)^2)}v(s-1)\right]\right\}+ \nonumber\\
 & & \frac{1}{2} \int \{dvdw\} e^{iwv} e^{\frac{1}{2} wRw} \tanh\left\{ \beta\left[ m(s-1) +\theta(s-1)
+\sqrt{\alpha(\lambda^2+(1-\lambda)^2)}v(s-1)\right]\right\} \ .
\end{eqnarray}

\begin{eqnarray}
 C(s, s') & = & \frac{1}{2}\left[\delta_{s, s'} + (1-\delta_{s,s'})\right] \int
\{dvdw\} e^{iwv} e^{\frac{1}{2} wRw}\times \nonumber\\
 & & \tanh\left\{ \beta \left[(1-2\lambda)m(s-1) +\theta(s-1)+
\sqrt{\alpha(\lambda^2+(1-\lambda)^2)}v(s-1)\right]\right\}\times\nonumber\\
 & & \tanh\left\{ \beta \left[(1-2\lambda)m(s'-1) +\theta(s'-1)+
\sqrt{\alpha(\lambda^2+(1-\lambda)^2)}v(s'-1)\right]\right\} + \nonumber\\
 & & \frac{1}{2} \left[\delta_{s, s'} + (1-\delta_{s,s'})\right] \int \{dvdw\}
e^{iwv} e^{\frac{1}{2} wRw} \times \nonumber\\
 & &\tanh\left\{ \beta\left[ m(s-1) +\theta(s-1)
+\sqrt{\alpha(\lambda^2+(1-\lambda)^2)}v(s-1)\right]\right\}\times\nonumber\\
 & & \tanh\left\{ \beta \left[m(s'-1) +\theta(s'-1)+
\sqrt{\alpha(\lambda^2+(1-\lambda)^2)}v(s'-1)\right]\right\}\ .
\end{eqnarray}

\begin{eqnarray}
 G(s, s') & = & \frac{\beta \delta_{s, s'+1}}{2}\Bigg[2- \int \{dvdw\} e^{iwv}
e^{\frac{1}{2} wRw} \tanh^2\left\{ \beta \left[(1-2\lambda)m(s-1) +\theta(s-1)+
\sqrt{\alpha(\lambda^2+(1-\lambda)^2)}v(s-1)\right]\right\} \nonumber\\
 & & -\int \{dvdw\} e^{iwv} e^{\frac{1}{2} wRw}\tanh^2\left\{ \beta\left[ m(s-1) +\theta(s-1)
+\sqrt{\alpha(\lambda^2+(1-\lambda)^2)}v(s-1)\right]\right\}\Bigg]\ .
\end{eqnarray}
\end{subequations}
%\end{widetext}
%
The steady state of the system is obtained by choosing stationary external fields and considering the time-invariant solutions of the macroscopic equations \eqref{eqs:macroscopicas}, which describe the dynamics in the limit cycle determined by
%
\begin{equation}
 m(s) = m\quad\quad C(s,s') = C(s-s')\quad\quad G(s,s') = G(s-s')
\end{equation}
%
In order to perform this temporal shift we choose the initial time as $t_0 = -\infty$ and the final time as $t=\infty$. In this way, the matrices $C$ and $G$ become Toeplitz matrices and they commute, which can be used to write
%
\begin{equation}
 R(s,s') =  R(s-s').
\end{equation}
%
Therefore, the stationary solutions can be written as:
%
%\begin{widetext}
\begin{subequations}
 \begin{eqnarray}
 m & = & \frac{1}{2} \int \{dvdw\} e^{iwv} e^{\frac{1}{2} wRw} \tanh\left\{ \beta \left[(1-2\lambda)m +\theta+
\sqrt{\alpha(\lambda^2+(1-\lambda)^2)}v(0)\right]\right\}+ \nonumber\\
 & & \frac{1}{2} \int \{dvdw\} e^{iwv} e^{\frac{1}{2} wRw} \tanh\left\{ \beta\left[ m +\theta
+\sqrt{\alpha(\lambda^2+(1-\lambda)^2)}v(0)\right]\right\} \ .
\end{eqnarray}
%
\begin{eqnarray}
 C(\tau \neq 0) & = & \frac{1}{2} \int
\{dvdw\} e^{iwv} e^{\frac{1}{2} wRw} \tanh\left\{ \beta \left[(1-2\lambda)m +\theta+
\sqrt{\alpha(\lambda^2+(1-\lambda)^2)}v(\tau)\right]\right\}\times\nonumber\\
 & & \tanh\left\{ \beta \left[(1-2\lambda)m+\theta+
\sqrt{\alpha(\lambda^2+(1-\lambda)^2)}v(0)\right]\right\} + \nonumber\\
 & & \frac{1}{2}  \int \{dvdw\}
e^{iwv} e^{\frac{1}{2} wRw} \tanh\left\{ \beta\left[ m +\theta
+\sqrt{\alpha(\lambda^2+(1-\lambda)^2)}v(0)\right]\right\}\times\nonumber\\
 & & \tanh\left\{ \beta \left[m +\theta+
\sqrt{\alpha(\lambda^2+(1-\lambda)^2)}v(0)\right]\right\}\ .
\end{eqnarray}
%
\begin{eqnarray}
 G(\tau) & = & \frac{\beta \delta_{\tau, 1}}{2}\Bigg[2- \int \{dvdw\} e^{iwv}
e^{\frac{1}{2} wRw} \tanh^2\left\{ \beta \left[(1-2\lambda)m +\theta+
\sqrt{\alpha(\lambda^2+(1-\lambda)^2)}v(0)\right]\right\} - \nonumber\\
 & & \int \{dvdw\} e^{iwv} e^{\frac{1}{2} wRw} \tanh^2\left\{ \beta\left[ m +\theta
+\sqrt{\alpha(\lambda^2+(1-\lambda)^2)}v(0)\right]\right\}\Bigg]\ .
\end{eqnarray}
\end{subequations}
%\end{widetext}
%
Now, the persistent and non-persistent parts in $C(\tau)$ and $R(\tau)$ can be separated, which means that
%
\begin{eqnarray*}
 C(\tau) &=& q+\tilde{C}(\tau)\\
 R(\tau) &=& r+\tilde{R}(\tau)\\
 \lim_{\tau\pm\infty} \tilde{C}(\tau) &=& \lim_{\tau\pm\infty}\tilde{R}(\tau) = 0\ .
\end{eqnarray*}
%
This separation induces a fixed random field in the above equations, which can be absorbed into the local fields as:
%
\begin{eqnarray*}
 e^{iv\cdot w -\frac{1}{2} w\cdot Rw} &=& e^{iv\cdot w -\frac{1}{2} r\left[\sum_s w(s)\right]^2 -\frac{1}{2} w\cdot \tilde{R}w }\\
 &=& \int \hbox{D}z e^{i\sum_sw(s)[v(s)-z\sqrt{r}] -\frac{1}{2}w\cdot \tilde{R}w}\ .
\end{eqnarray*}
%
where $\hbox{D}z = (2\pi)^{-\frac{1}{2}} e^{-\frac{1}{2}z^2}$.

Finally, by rewriting $G(\tau) = \beta\delta_{\tau,1}[1-\tilde{q}]$ and computing the joint distribution of $v(\tau)v(0)$ in the limit $\tau\to \infty$ ($v(\tau)v(0)= \tilde{R}(\tau)$), and taking $r = q\rho$, we arrive at the dynamical Eqs.~\eqref{eqs:AM_path_int_chidas} that determine  the evolution of the system.
